# Supplementary material for: Epidemiology and Impact of Campylobacter Infection in Children in 8 Low-Resource Settings: Results From the MAL-ED Study
Source: Clin Infect Dis. 2016 Aug 7;63(9):1171–9. doi: 10.1093/cid/ciw542 (PMC5064165; doi:10.1093/cid/ciw542)
Supplement: Supplementary Data [file ciw542_Supplementary_Data.zip]

Archive with 1 entries (1 files):
- ciw542supp.docx
